# Supplementary material for: Venous Thromboembolism Management throughout the COVID-19 Era: Addressing Acute and Long-Term Challenges
Source: J Clin Med. 2024 Mar 21;13(6):1825. doi: 10.3390/jcm13061825 (PMC10971529; doi:10.3390/jcm13061825)
Supplement: Supplementary file 1 [file jcm-13-01825-s001.zip]

Archive with 1 entries (1 files):
- jcm-2899234-supplementary.pdf
